# Supplementary material for: Evaluation of CHROMagar™ LIN-R for the Screening of Linezolid Resistant Staphylococci from Positive Blood Cultures and Nasal Swab Screening Samples
Source: Antibiotics (Basel). 2022 Feb 25;11(3):313. doi: 10.3390/antibiotics11030313 (PMC8944678; doi:10.3390/antibiotics11030313)
Supplement: Supplementary file 1 [file antibiotics-11-00313-s001.zip]

Archive with 1 entries (1 files):
- antibiotics-1589867-supplementary.pdf
